# Supplementary material for: Endometrial Cancer with and without Endometriosis: Clinicopathological Differences
Source: Cancers (Basel). 2023 Nov 29;15(23):5635. doi: 10.3390/cancers15235635 (PMC10705732; doi:10.3390/cancers15235635)
Supplement: Supplementary file 1 [file cancers-15-05635-s001.zip]

Archive with 1 entries (1 files):
- cancers-2731586-supplementary.pdf
